# Supplementary material for: The Effect of Alkali Iodide Salts in the Inclusion Process of Phenolphthalein in β-Cyclodextrin: A Spectroscopic and Theoretical Study
Source: Molecules. 2023 Jan 23;28(3):1147. doi: 10.3390/molecules28031147 (PMC9920586; doi:10.3390/molecules28031147)
Supplement: Supplementary file 1 [file molecules-28-01147-s001.zip]

Archive with 1 entries (1 files):
- molecules-2127231-supplementary.docx
